# Supplementary material for: A High-Throughput Candida albicans Two-Hybrid System
Source: mSphere. 2018 Aug 22;3(4):e00391-18. doi: 10.1128/mSphere.00391-18 (PMC6106057; doi:10.1128/mSphere.00391-18)
Supplement: DATA SET S1 [file sph004182622sd1.xlsx]

## Sheet: Potential interactions C2H test
C2H screen with Pho85 as bait
Potential interacting preys found with the high-throughput screening
Orf	Name
orf19.2164.1	MFA1
orf19.446.2	C1_05180C_A
orf19.5438	C3_00310C_A
ORF19.837.1	INO4
orf19.2710	C4_02860W_A
orf19.4012	PCL5
orf19.3622	ANP1
orf19.5617	C6_03290W_A
orf19.7247	RIM101
orf19.2443	RGD1
orf19.7089	PMR1
orf19.4732	SEC24
orf19.999	GCA2
orf19.4242	Cst20
orf19.663	GIN4
All the above potential interacting preys showed (very) weak growth during the high-throughput screening
Results of the first step of the two-step verification protocol
Orf	Name	Result low scale mating test (first step verification protocol)
		SC-Met-His	SC-Met-Cys-His
orf19.5438	C3_00310C_A	no/very weak growth	no/very weak growth
orf19.4732	SEC24	no growth	no/very weak growth
orf19.4012	PCL5	no/very weak growth	weak growth
orf19.2710	C4_02860W_A	no growth	no/very weak growth
orf19.7247	RIM101	no growth	no/very weak growth
Other potential interactions: no growth
Results co- transformation tests in SC2H3, second step verification protocol
Orf	Name	Result co-transformation (second step verification protocol)
		SC-Met-His	SC-Met-Cys-His
orf19.5438	C3_00310C_A	no growth	no growth
orf19.4732	SEC24	no growth	no growth
orf19.4012	PCL5	growth	strong growth
orf19.2710	C4_02860W_A	no growth	no growth
orf19.7247	RIM101	no growth	no growth

## Sheet: S. cerevisiae vs C. albicans
S. Cerevisiae interactors for Pho85, found with Y2H
S. cerevisiae name		Candida albicans ortholog		Position in our used prey library	High-throughput test	Low throughput mating test	Co-transformation test
Systematic Name	Gene Name	Name	ORF
YNL025C	SSN8	SSN8	orf19.7355	BP35F2	No interaction	Not tested	No interaction
YNL201C	PSY2	PSY2	orf19.3685	BP60D5	No interaction	Not tested	No interaction
YGR233C	PHO81	PHO81	orf19.7475	BP63F12	No interaction	Not tested	No interaction
YER059W	PCL6	PCL7	orf19.6225	BP51H2	No interaction	Not tested	Interaction!
YHR071W	PCL5	PCL5	orf19.4012	BP23B7	Interaction!	Interaction!	Interaction!
YDL127W	PCL2	PCL2	orf19.403	Not in preys
YDL246C	SOR2	XYL2	orf19.7676	Not in preys
YOL001W	PHO80	PHO80	orf19.5755	Not in preys
YNR012W	URK1	URK1	orf19.5864	Not in preys
YNL289W	PCL1	PCL1	orf19.2649	Not in preys
YKR002W	PAP1	PAP1	orf19.3197	Not in preys
YGL215W	CLG1	CLG1	orf19.6146	Not in preys
YMR199W	CLN1	CCN1	orf19.3207	Not in preys
YPR025C	CCL1	CCL1	orf19.4542	Not in preys
YPL049C	DIG1	/
YLR258W	GSY2	/
YGL134W	PCL10	/
YIL050W	PCL7	/
YPL219W	PCL8	/
YDL179W	PCL9	/
YIL122W	POG1	/
YOR380W	RDR1	/
YJR159W	SOR1	/

## Sheet: All preys tested
Preys (1478) tested for PPI with bait Pho85
orf19.6922	orf19.6943	orf19.3336	orf19.4845	orf19.5783	orf19.7036	orf19.4783	orf19.5046	orf19.6518	orf19.3694	orf19.3954	orf19.459	orf19.3687	orf19.3967	orf19.4975
orf19.2800	orf19.6978	orf19.3364	orf19.6103	orf19.6873	orf19.7320	orf19.6716	orf19.6980	orf19.7247	orf19.5365	orf19.2417	orf19.5182	orf19.3688	orf19.5657	orf19.2280
orf19.3940.1	orf19.7192	orf19.6184	orf19.6840	orf19.1225	orf19.872	CAALFMP09	orf19.745	orf19.5107	orf19.1727	orf19.4423	orf19.6009	orf19.3819	orf19.768	orf19.5121
orf19.1433.1	orf19.1179	orf19.6323	orf19.7046	orf19.3052	orf19.2709	orf19.278	orf19.1325	orf19.6759	orf19.7510	orf19.5965	orf19.2786	orf19.5016	orf19.3434	orf19.5621
orf19.2813	orf19.1207	orf19.6379	orf19.4195.1	orf19.4523	orf19.3315	orf19.2923	orf19.1619	orf19.7016	orf19.4945	orf19.1203	orf19.4110	orf19.5304	orf19.1324	orf19.3187
CAALFMP07	orf19.1257	orf19.6484	orf19.1852	orf19.5228	orf19.7305	orf19.3158	orf19.261	orf19.4201	orf19.6499	orf19.7033	orf19.512	orf19.5532	orf19.166	orf19.3276
orf19.1075.1	orf19.1770	orf19.6486	orf19.2275	orf19.5432	orf19.2527	orf19.3758	orf19.5454	orf19.5723	orf19.5281	orf19.5561	orf19.1246	orf19.6035	orf19.3048	orf19.7610
orf19.3181.1	orf19.1830	orf19.6487	orf19.2785	orf19.549	orf19.2859	orf19.5507	orf19.7077	orf19.2190	orf19.1672	orf19.2808	orf19.1768	orf19.7054	orf19.3332	orf19.1509
orf19.757.1	orf19.1873	orf19.7576	orf19.3376	orf19.6175	orf19.3622	orf19.5933	orf19.7301	orf19.2796	orf19.1555	orf19.522	orf19.4451	orf19.7222	orf19.3697	orf19.496
orf19.1624.1	orf19.2530	orf19.1012	orf19.4041	orf19.970	orf19.3630	orf19.5989	orf19.1659	orf19.1747	orf19.5068	orf19.6214	orf19.1229	orf19.7458	orf19.3751	orf19.7670
orf19.3087.2	orf19.3721	orf19.1247	orf19.4250	orf19.667.1	orf19.482	orf19.2982	orf19.3631	orf19.795	orf19.3279	orf19.7483	orf19.6705	orf19.1146	orf19.4956	orf19.642
orf19.596.1	orf19.3828	orf19.4046	orf19.7200	orf19.1116	orf19.4827	orf19.3945	orf19.4093	orf19.1609	orf19.3349	orf19.6798	orf19.3501	orf19.4942	orf19.2881	orf19.6610
orf19.1360.1	orf19.4115	orf19.6503	orf19.6008.3	orf19.1140	orf19.5325	orf19.7648	orf19.6438	orf19.4979	orf19.658	orf19.2097	orf19.206	orf19.6328	orf19.4033	orf19.2170
orf19.242.2	orf19.4830	orf19.7078	orf19.913.2	orf19.1913	orf19.6080	orf19.1754	orf19.3055	orf19.3360	orf19.5395	orf19.3599	orf19.2996	orf19.6406	orf19.5605	orf19.4732
orf19.5342.2	orf19.6731	orf19.4069	orf19.1651	orf19.2047	orf19.6900	orf19.4117	orf19.1574	orf19.5255	orf19.262	orf19.3728	orf19.1343	orf19.6585	orf19.5897	orf19.5798
orf19.6599.1	orf19.6887	orf19.4825	orf19.2639.1	orf19.2939	orf19.4015	orf19.5418	orf19.3981	orf19.6512	orf19.4367	orf19.4145	orf19.5597	orf19.6833.2	orf19.3222	orf19.1607
orf19.2707.1	orf19.7272	orf19.5351	orf19.2782	orf19.372	orf19.6982	orf19.6209	orf19.4365	orf19.6687	orf19.6729	orf19.4072	orf19.607	orf19.7283	orf19.314	orf19.2099
orf19.6531.1	orf19.7340	orf19.7111	orf19.2821	orf19.3923	orf19.3123	orf19.6905	orf19.4482	orf19.4739	orf19.6425	orf19.2138	orf19.2192	orf19.514	orf19.385	orf19.3746
orf19.6222.1	orf19.7356	orf19.7184	orf19.3108	orf19.5464	orf19.3848	orf19.1536	orf19.5943	orf19.5915	orf19.7242	orf19.5495	orf19.5097	orf19.7509.1	orf19.5241	orf19.5851
orf19.4450.1	orf19.819	orf19.1545	orf19.3182	orf19.6626	orf19.3914	orf19.3045	orf19.7100	orf19.7545	orf19.1474	orf19.7629	orf19.600	orf19.2287	orf19.5834	orf19.6345
orf19.6828.1	orf19.1417	orf19.1724	orf19.3261	orf19.5844	orf19.6784	orf19.3281	orf19.756	orf19.4184	orf19.6973	orf19.5085	orf19.7401	orf19.3777	orf19.2094	orf19.1285
orf19.2178.1	orf19.1508	orf19.351	orf19.3366.1	orf19.4067	orf19.6908	orf19.6531	orf19.3177	orf19.4278	orf19.1622	orf19.6460	orf19.274	orf19.389	orf19.5229	orf19.325
orf19.2917.1	orf19.2539	orf19.3789	orf19.4375.1	orf19.2104	orf19.1665	CAALFMP11.1	orf19.3192	orf19.5234	orf19.2081	orf19.7067	orf19.2884	orf19.6510	orf19.6583	orf19.5830
orf19.4439.1	orf19.3594	orf19.4727	orf19.4473	orf19.2433	orf19.2330	orf19.1494	orf19.4040	orf19.671	orf19.4348	orf19.5684.1	orf19.7201	orf19.758	orf19.7298	orf19.5292
orf19.4936.1	orf19.4814	orf19.489	orf19.5553	orf19.2998	orf19.3572	orf19.1833	orf19.469	orf19.6952	orf19.6193	orf19.5735.3	orf19.3012	orf19.760	orf19.880	orf19.4755
orf19.6923.1	orf19.4908	orf19.4967	orf19.6929	orf19.3394	orf19.5070	orf19.3656	orf19.6592	orf19.151	orf19.2090	orf19.1336.2	orf19.3359	orf19.2018.1	orf19.4998	orf19.759
orf19.4837.1	orf19.535	orf19.1950	orf19.7127	orf19.4191	orf19.6562	orf19.4428	orf19.6951	orf19.3680	orf19.6217	orf19.2943.5	orf19.1604	orf19.2305	orf19.832	CAALFMP11
orf19.1150.1	orf19.5360	orf19.2936	orf19.7277	orf19.5422	orf19.7068	orf19.4494	orf19.2449	orf19.6783	orf19.6789	orf19.5008.1	orf19.7221	orf19.2978	orf19.6222	orf19.4991
orf19.3774.1	orf19.5928	orf19.3290	orf19.873.1	orf19.6236	orf19.3131	orf19.5056	orf19.6045	orf19.1064	orf19.810	orf19.647.3	orf19.2818	orf19.6452	orf19.4295	orf19.3467
orf19.2369.1	orf19.609	orf19.7070	orf19.1480	orf19.7626	orf19.3780	orf19.5617	orf19.1534	orf19.3152	orf19.4531	orf19.7299.1	orf19.3954	orf19.7227	orf19.2582	orf19.4361
orf19.4751.1	orf19.6563.1	orf19.1105	orf19.1925	orf19.5137.1	orf19.4606	orf19.6176	orf19.2633	orf19.4239	orf19.7604	orf19.7509.2	orf19.2417	orf19.7609	orf19.2467	orf19.6008
orf19.529.1	orf19.2201	orf19.1154	orf19.2181	orf19.123	orf19.5537	orf19.2834	orf19.5040	orf19.4337	orf19.6012	orf19.1736	orf19.4423	orf19.103	orf19.2721	orf19.6348
orf19.804.1	orf19.2276	orf19.2030	orf19.2762	orf19.1412	orf19.5572	orf19.4475	orf19.7112	orf19.5017	orf19.643	orf19.2725	orf19.5965	orf19.2533.1	orf19.3929	orf19.1244
orf19.330.1	orf19.2731	orf19.2643	orf19.2934	orf19.1728	orf19.7495	orf19.481	orf19.7393	orf19.6119	orf19.728	orf19.2959	orf19.1203	orf19.2986	orf19.4282	orf19.1566
orf19.450	orf19.2742	orf19.3611	orf19.4179	orf19.3205	orf19.1362	orf19.5282	orf19.2070	orf19.7053	orf19.6041	orf19.3196	orf19.7033	orf19.3223.1	orf19.5941	orf19.1190
orf19.4914.1	orf19.3947	orf19.4190	orf19.4373	orf19.4740	orf19.1543	orf19.5499	orf19.132	orf19.2319	orf19.2216	orf19.3931.1	orf19.5561	orf19.3551	orf19.6254	orf19.6805
orf19.2111.2	orf19.6551.1	orf19.5114	orf19.6337	orf19.5423	orf19.1948	orf19.5672	orf19.1590	orf19.2867	orf19.239	orf19.4358	orf19.2808	orf19.4803	orf19.6392	orf19.2753
orf19.3954.1	orf19.1268	orf19.6859	orf19.7109	orf19.5449	orf19.2591	orf19.3054	orf19.3135	orf19.7392	orf19.4435	orf19.4672	orf19.522	orf19.5137	orf19.6502	orf19.5224
orf19.4593.1	orf19.1485	orf19.937	orf19.7183	orf19.1872	orf19.3198	orf19.5205	orf19.4675	orf19.2938	orf19.457	orf19.4949	orf19.6214	orf19.5225	orf19.6638	orf19.6875
orf19.3064.1	orf19.1866	orf19.2071	orf19.861	orf19.396	orf19.3476	orf19.5242	orf19.6749	orf19.3773	orf19.7572	orf19.5905	orf19.7483	orf19.598	orf19.6853	orf19.1670
orf19.3087.1	orf19.218	orf19.2471	orf19.1413	orf19.1938	orf19.3705	orf19.7313	orf19.1033	orf19.4326	orf19.2879	orf19.6390	orf19.6798	orf19.699	orf19.101	orf19.4655
orf19.35.1	orf19.2431	orf19.4244	orf19.2317	orf19.2116	orf19.4007	orf19.938	orf19.1793	orf19.491	orf19.6453	orf19.6849	orf19.2097	orf19.3255	orf19.220	orf19.2364
orf19.4450.2	orf19.2439.1	orf19.6151	orf19.286	orf19.3210	orf19.474	orf19.1553	orf19.1863	orf19.5592	orf19.3949	orf19.2299	orf19.3599	orf19.3479	orf19.2437	orf19.4899
orf19.6325.1	orf19.2767	orf19.7360	orf19.4580	orf19.4082	orf19.5211	orf19.1759	orf19.2987	orf19.5780	orf19.738	orf19.2625	orf19.3728	orf19.4320	orf19.3240	orf19.6540
orf19.1795.1	orf19.3448	orf19.837.1	orf19.5006	orf19.5042	orf19.1369	orf19.2343	orf19.3669	orf19.5031	orf19.4924	orf19.3368	orf19.4145	orf19.5076	orf19.3330	orf19.6848
orf19.4225.1	orf19.4842	orf19.3322	orf19.5196	orf19.5092	orf19.2115	orf19.2558	orf19.3974	orf19.6187	orf19.5095	orf19.3522	orf19.4072	orf19.5132	orf19.3519	orf19.999
orf19.1082.1	orf19.8278	orf19.5854.1	orf19.5625	orf19.6084	orf19.3915	orf19.3870	orf19.6981	orf19.1743	orf19.6778	orf19.4271	orf19.2138	orf19.5254	orf19.5802	orf19.1035
orf19.5201.1	orf19.948	orf19.302	orf19.7065	orf19.7160	orf19.4013	orf19.3996	orf19.7058	orf19.3672	orf19.7451	orf19.5918	orf19.5495	orf19.5885	orf19.7602	orf19.2143
orf19.77.1	orf19.1203.1	orf19.4310	orf19.962	orf19.7477	orf19.5168	orf19.4014	orf19.2084	orf19.4222	orf19.1166	orf19.6181	orf19.7629	orf19.7049	orf19.1355	orf19.3556
orf19.1105.2	orf19.2025	orf19.3998	orf19.1353	orf19.1702	orf19.7355	orf19.4148	orf19.2347	orf19.5429	orf19.7475	orf19.6311	orf19.5085	orf19.7215.3	orf19.2186	orf19.3815
orf19.2583.2	orf19.2079	orf19.5267	orf19.2177	orf19.3325.3	orf19.854	orf19.4341	orf19.2506	orf19.3444	orf19.1648	orf19.1282	orf19.6460	orf19.1709	orf19.2251	orf19.4432
orf19.3577.1	orf19.3543	orf19.86	orf19.3762	orf19.1421	orf19.1299	orf19.5942	orf19.3412	orf19.7193	orf19.6926	orf19.6667	orf19.7067	orf19.2769	orf19.5591	CAALFMP08.2
orf19.1105.3	orf19.3757	orf19.1360	orf19.4617	orf19.2019	orf19.2082	orf19.6918	orf19.4246	orf19.2443	orf19.3767	orf19.6909	orf19.3251	orf19.2829	orf19.6250	orf19.5974
orf19.2018.2	orf19.5339	orf19.1981	orf19.5461	orf19.2765	orf19.27	orf19.726	orf19.4610	orf19.4510	orf19.7402	orf19.1060	orf19.4382	orf19.3280	orf19.6927	orf19.2791
orf19.3265.1	orf19.842	orf19.3633	orf19.5858	orf19.3102	orf19.3581	orf19.7317	orf19.1596	orf19.3019	orf19.5387	orf19.2869	orf19.4665	orf19.3420	orf19.7009	orf19.685
orf19.4205.1	orf19.1090	orf19.5250	orf19.750	orf19.3558	orf19.5288	orf19.1900	orf19.2434	orf19.7550	orf19.5736	orf19.336	orf19.5201	orf19.5629	orf19.7110	orf19.1043
orf19.7279.1	orf19.3317	orf19.576	orf19.3088	orf19.409	orf19.7577	orf19.2137	orf19.4441	orf19.2973	orf19.663	orf19.3738	orf19.5342.1	orf19.6132	orf19.1973	orf19.2232
orf19.1267.1	orf19.4023	orf19.6472	orf19.4167	orf19.5237	orf19.929	orf19.3480	orf19.3425	orf19.2370	orf19.1573	orf19.4181	orf19.946	orf19.7043.1	orf19.364	orf19.4112
orf19.1667.1	orf19.5233	orf19.951	orf19.4470	orf19.5832	orf19.118	orf19.2167	orf19.6023	orf19.2672	orf19.6871	orf19.4305.1	orf19.4193	orf19.3899	orf19.4106	orf19.4537
orf19.6183	orf19.5455	orf19.1389	orf19.5649	orf19.7051	orf19.2200	orf19.2507	orf19.7254	orf19.1748	orf19.51	orf19.4468	orf19.6013	orf19.446.2	orf19.5113	orf19.5644
orf19.1026.1	orf19.5717	orf19.2480.1	orf19.6447	orf19.1040	orf19.3541	orf19.3154	orf19.7394	orf19.1994	orf19.6544	orf19.4947	orf19.1178	orf19.5079.1	orf19.5525	orf19.6284
orf19.2107.1	orf19.6083	orf19.2836	orf19.4192.1	orf19.2710	orf19.4411	orf19.542	orf19.6786	orf19.7583	orf19.7414	orf19.5248	orf19.1354	orf19.6235	orf19.6024	orf19.6445
orf19.3919.1	orf19.6110	orf19.4094	orf19.3396	orf19.4689	orf19.4919	orf19.7593	orf19.1411	orf19.976	orf19.964	orf19.6668	orf19.3220	orf19.6264.4	orf19.7357	orf19.2089
orf19.3932.1	orf19.6547	orf19.7123	orf19.1562	orf19.5493	orf19.6579	orf19.2044	orf19.2545	orf19.2210	orf19.6317	orf19.933	orf19.3612	orf19.6338	orf19.7643	orf19.2468
orf19.6008.4	orf19.1678	orf19.7606	orf19.2195	orf19.6991	orf19.1589	orf19.2326	orf19.4599	orf19.3912	orf19.6818	orf19.4355	orf19.6142	orf19.6623	orf19.771	orf19.291
orf19.6731.1	orf19.3427	orf19.85	orf19.4676	orf19.7098	orf19.2298	orf19.5535	orf19.3219	orf19.6942	orf19.7342	orf19.4873	orf19.1967	orf19.7665	orf19.1828	orf19.2963
orf19.6834.10	orf19.7673	orf19.1301	orf19.6062.3	orf19.7556	orf19.3554	orf19.6404	orf19.4455	orf19.1613	orf19.6260	orf19.5268	orf19.2863.1	CAALFMP10	orf19.3625	orf19.3577
orf19.1409.3	orf19.1123	orf19.1745	orf19.6350	orf19.3123.2	orf19.4595	orf19.6884	orf19.1542	orf19.4465	orf19.3256	orf19.5960	orf19.1107	orf19.285	orf19.417	orf19.4817
orf19.1968.1	orf19.2378	orf19.3879	orf19.7037	orf19.1160	orf19.4826	orf19.7185	orf19.2678	orf19.1189	orf19.4728	orf19.1082	orf19.1108	orf19.3215	orf19.4504	orf19.499
orf19.3704.1	orf19.252	orf19.5033	orf19.7419	orf19.2630	orf19.6255	orf19.3567	orf19.6985	orf19.3463	orf19.1777	orf19.1428	orf19.2336	orf19.542.2	orf19.4734	orf19.6391
orf19.4577.3	orf19.3320	orf19.5840	orf19.1198	orf19.3184	orf19.2324	orf19.4265	orf19.7021	orf19.3846	orf19.3765	orf19.2953	orf19.2994	orf19.5438	orf19.5628	orf19.6459
orf19.458.1	orf19.3868	orf19.6358	orf19.1465	orf19.3516	orf19.2914	orf19.5117	orf19.7328	orf19.426	orf19.459	orf19.4436	orf19.5648	orf19.6057	orf19.6869	orf19.6872
orf19.639.1	orf19.5433	orf19.1486	orf19.2363	orf19.4508	orf19.2990	orf19.6639	orf19.1445	orf19.5622	orf19.5182	orf19.4464	orf19.6264.3	orf19.6136	orf19.7306	orf19.7141
orf19.7048.1	orf19.6280	orf19.2878	orf19.3053	orf19.688	orf19.4036	orf19.7186	orf19.4354	orf19.6225	orf19.6009	orf19.5488	orf19.7206	orf19.7504	orf19.100	orf19.115
orf19.4600.1	orf19.6491	orf19.4092	orf19.3436	orf19.6881	orf19.5831	orf19.1789	orf19.5265	orf19.652	orf19.2786	orf19.6461	orf19.5334	orf19.1029	orf19.1377	orf19.22.1
orf19.6898.1	orf19.1286	orf19.4706	orf19.3458	orf19.720	orf19.5952	orf19.1934	orf19.3749	orf19.6525	orf19.4110	orf19.3140.1	orf19.5985	orf19.1611	orf19.2965	orf19.1714
orf19.3122.2	orf19.1599	orf19.4759	orf19.3478	orf19.7409	orf19.6629	orf19.1890	orf19.6121	orf19.6782	orf19.512	orf19.2701	orf19.927	orf19.2444	orf19.2967	orf19.2607
orf19.5213.1	orf19.1737	orf19.5446	orf19.4528	orf19.3942.1	orf19.3542	orf19.245	orf19.1288	orf19.6534.2	orf19.1246	orf19.4632	orf19.1162.1	orf19.6131	orf19.4496	orf19.317
orf19.5660.1	orf19.1976	orf19.6156	orf19.5424	orf19.1302	orf19.6588	orf19.2494	orf19.2574	orf19.2615	orf19.1768	orf19.5863	orf19.204	orf19.7150	orf19.4735	orf19.5039
orf19.1409.2	orf19.3073	orf19.7398	orf19.5964	orf19.2105	orf19.6637	orf19.3218	orf19.6133	orf19.4000	orf19.4451	orf19.6198.1	orf19.2887	orf19.386	orf19.5474	orf19.6185
orf19.1848.1	orf19.4819	orf19.1394	orf19.6662	orf19.2392	orf19.99	orf19.6672	orf19.7377	orf19.4699	orf19.1229	orf19.3972	orf19.315	orf19.5689	orf19.5534	orf19.7437
orf19.332.1	orf19.4976	orf19.2863	orf19.121	orf19.3939	orf19.3861	orf19.5504	orf19.6373	orf19.921	orf19.6705	orf19.1530	orf19.3446	orf19.6904	orf19.6827	orf19.158
orf19.4861.1	orf19.6555	orf19.3259	orf19.519	orf19.4733	orf19.5472	orf19.3199	orf19.7479	orf19.3077	orf19.3501	orf19.2639	orf19.3908	orf19.4723	orf19.71	orf19.3732
orf19.1490.1	orf19.806	orf19.4081	orf19.1653	orf19.798	orf19.5611	orf19.3050	orf19.5991	orf19.5799	orf19.206	orf19.3347	orf19.4180	orf19.544.1	orf19.7411	orf19.4444
orf19.1738.1	orf19.2230	orf19.5077	orf19.2519	orf19.2059	orf19.6239	orf19.4798	orf19.5788	orf19.7114	orf19.2996	orf19.3606	orf19.4664	orf19.6582	orf19.3351	orf19.4474
orf19.2650.1	orf19.2610	orf19.5174	orf19.3906	orf19.2114	orf19.6923	orf19.1119	orf19.6891	orf19.871	orf19.1343	orf19.2748	orf19.493	orf19.2381	orf19.1528	orf19.4565
orf19.4490.2	orf19.4200	orf19.68.2	orf19.3942	orf19.3931	orf19.1048	orf19.74	orf19.1605	orf19.939	orf19.5597	orf19.35	orf19.5305	orf19.2726	orf19.1662	orf19.4579
orf19.2511.1	orf19.599	orf19.298	orf19.4025	orf19.4021	orf19.1897	orf19.2002	orf19.1834	orf19.6243	orf19.607	orf19.4791	orf19.6607	orf19.3293	orf19.4273	orf19.4701
orf19.5825.1	orf19.6059	orf19.3268	orf19.6600	orf19.4567	orf19.2876	orf19.7516	orf19.6356	orf19.144	orf19.2192	orf19.4890	orf19.7202	orf19.3676	orf19.1139	orf19.6709
orf19.5861.1	orf19.6375	orf19.4168	orf19.6327	orf19.4650	orf19.3059	orf19.4629	orf19.712	orf19.7153	orf19.5097	orf19.7339	orf19.7375	orf19.6948	orf19.243	orf19.7194
orf19.6135.1	orf19.873	orf19.4323	orf19.2241	orf19.5973	orf19.4476	orf19.4518	orf19.775	orf19.7534	orf19.600	orf19.2521	orf19.2529	orf19.7015	orf19.6341	orf19.7441
orf19.3159.4	orf19.947	orf19.6147	orf19.2843	orf19.6170	orf19.4901	orf19.5746	orf19.1823	orf19.5188	orf19.7401	orf19.3288	orf19.3844	orf19.7264	orf19.2968	orf19.778
orf19.6225.1	orf19.3461	orf19.6474	orf19.5012	orf19.792	orf19.5159	orf19.5318	orf19.1718	orf19.5348	orf19.274	orf19.2007	orf19.5419	orf19.1637	orf19.532	orf19.3504
orf19.69.2	orf19.4461	orf19.6601.1	orf19.6286	orf19.1304	orf19.5857	orf19.649	orf19.2563	orf19.2747	orf19.2884	orf19.6203	orf19.5748	orf19.3100	orf19.2048	orf19.1340
orf19.7341.1	orf19.755	orf19.3064	orf19.340	orf19.232	orf19.6514	orf19.5244	orf19.5356	orf19.2051	orf19.7201	orf19.3685	orf19.6014	orf19.6048	orf19.3234.1	orf19.1679
orf19.961.2	orf19.7557	orf19.3160	orf19.5285	orf19.4012	orf19.6938	orf19.7086	orf19.171	orf19.7410	orf19.3012	orf19.3188	orf19.1642	orf19.2965.1	orf19.1862	orf19.3589
orf19.2203.1	orf19.6696	orf19.3673	orf19.7480	orf19.4406	orf19.1364	orf19.1255	orf19.3753	orf19.864	orf19.3359	orf19.5106	orf19.4019	orf19.4529	orf19.2954	orf19.4583
orf19.2907.1	orf19.1266	orf19.4216	orf19.997	orf19.4864	orf19.2045	orf19.4191.1	orf19.7089	orf19.1808	orf19.1604	orf19.5586	orf19.2818	orf19.538	orf19.2191	orf19.5049
orf19.5620	orf19.7027	orf19.3608	orf19.7221	orf19.1373	orf19.2547	orf19.7353	orf19.5620
